# Supplementary material for: Endothelin-1 is associated with mortality that can be attenuated with high intensity statin therapy in patients with stable coronary artery disease
Source: Commun Med (Lond). 2023 Jun 22;3:87. doi: 10.1038/s43856-023-00322-9 (PMC10287654; doi:10.1038/s43856-023-00322-9)
Supplement: Supplementary file 3 — Supplementary Data 1 [file 43856_2023_322_MOESM3_ESM.xlsx]

## Sheet: final_uni_multi
Supplementary Data 1. Unadjusted and multivariate-adjusted association of ET-1 level and clinical outcomes
	Univariate analysis		Multivariate analysis (model S4)
Characteristics	Hazard Ratio	p-value	Hazard Ratio	p-value
All-cause mortality			C-index= 0.79
Age	1.1 (1.08-1.12)	<0.001	1.08 (1.05-1.11)	<0.001
BMI	1.01 (0.98-1.04)	0.536	-	-
BNP	2.04 (1.76-2.35)	<0.001	1.49 (1.25-1.78)	<0.001
diasBP	1 (0.98-1.01)	0.651	-	-
LVEF	0.96 (0.95-0.98)	<0.001	0.99 (0.97-1)	0.089
ET1>1.58	3.41 (2.54-4.56)	<0.001	2.14 (1.56-2.94)	<0.001
Sex (female)	0.52 (0.38-0.73)	<0.001	0.39 (0.27-0.55)	<0.001
GHbA1C	1.4 (1.28-1.53)	<0.001	1.15 (1.02-1.3)	0.025
HDL	0.57 (0.37-0.9)	0.015	0.84 (0.52-1.36)	0.476
Insulin	1 (1-1)	0.786	-	-
Total cholesterol	0.94 (0.8-1.1)	0.451	-	-
Creatine clearance	0.99 (0.98-0.99)	<0.001	1 (0.99-1.01)	0.964
LDL	0.97 (0.81-1.15)	0.701	-	-
NYHA Class I	1.97 (1.48-2.61)	<0.001	1.15 (0.85-1.55)	0.368
NYHA Class II	2.61 (1.45-4.69)	0.001	1.58 (0.85-2.93)	0.149
Prior MI	1.17 (0.9-1.53)	0.235	-	-
Prior PCI or CABG	0.93 (0.67-1.28)	0.654	-	-
Smoking	1.28 (0.83-1.97)	0.261	-	-
sysBP	1 (0.99-1)	0.661	-	-
T2D	2.24 (1.7-2.94)	<0.001	1.45 (1.03-2.04)	0.032
Triglyceride	1.1 (0.94-1.29)	0.248	-	-
CV death			C-index= 0.81
Age	1.09 (1.07-1.12)	<0.001	1.07 (1.04-1.11)	<0.001
BMI	1.01 (0.98-1.05)	0.477	-	-
BNP	2.51 (2.06-3.06)	<0.001	1.74 (1.35-2.24)	<0.001
diasBP	1 (0.98-1.02)	0.932	-	-
LVEF	0.94 (0.93-0.96)	<0.001	0.97 (0.96-0.99)	0.004
ET1>1.58	3.19 (2.15-4.75)	<0.001	1.8 (1.17-2.78)	0.008
Sex (female)	0.54 (0.34-0.84)	0.007	0.42 (0.25-0.68)	<0.001
GHbA1C	1.44 (1.28-1.62)	<0.001	1.11 (0.93-1.31)	0.246
HDL	0.45 (0.24-0.85)	0.014	0.79 (0.39-1.59)	0.505
Insulin	1 (1-1)	0.824	-	-
Total cholesterol	1.1 (0.9-1.35)	0.334	-	-
Creatine clearance	0.99 (0.98-0.99)	<0.001	1 (0.99-1.01)	0.875
LDL	1.13 (0.91-1.41)	0.275	-	-
NYHA Class I	2.7 (1.79-4.09)	<0.001	1.41 (0.9-2.2)	0.129
NYHA Class II	4.78 (2.36-9.71)	<0.001	2.89 (1.39-5.98)	0.004
Prior MI	1.58 (1.09-2.29)	0.015	1.16 (0.79-1.72)	0.449
Prior PCI or CABG	1.01 (0.65-1.58)	0.962	-	-
Smoking	1.25 (0.69-2.27)	0.462	-	-
sysBP	1 (0.99-1)	0.413	-	-
T2D	2.5 (1.71-3.66)	<0.001	1.6 (1-2.57)	0.052
Triglyceride	1.27 (1.06-1.54)	0.011	1.14 (0.87-1.5)	0.326
Non-CV death			C-index= 0.77
Age	1.1 (1.07-1.13)	<0.001	1.1 (1.05-1.14)	<0.001
BMI	1 (0.96-1.04)	0.935	-	-
BNP	1.56 (1.27-1.93)	<0.001	1.16 (0.92-1.46)	0.207
diasBP	0.99 (0.97-1.01)	0.426	-	-
LVEF	1 (0.98-1.02)	0.945	-	-
ET1>1.58	3.49 (2.27-5.36)	<0.001	2.46 (1.56-3.9)	<0.001
Sex (female)	0.54 (0.33-0.87)	0.011	0.4 (0.24-0.66)	<0.001
GHbA1C	1.33 (1.16-1.53)	<0.001	1.19 (1-1.42)	0.052
HDL	0.77 (0.41-1.45)	0.42	-	-
Insulin	1 (1-1)	0.875	-	-
Total cholesterol	0.75 (0.58-0.97)	0.028	0.88 (0.69-1.13)	0.326
Creatine clearance	0.99 (0.98-1)	0.002	1 (0.99-1.01)	0.689
LDL	0.76 (0.57-1.02)	0.065	-	-
NYHA Class I	1.36 (0.91-2.02)	0.129	-	-
NYHA Class II	1.35 (0.49-3.75)	0.565	-	-
Prior MI	0.84 (0.57-1.24)	0.382	-	-
Prior PCI or CABG	0.9 (0.56-1.43)	0.653	-	-
Smoking	1.31 (0.7-2.46)	0.392	-	-
sysBP	1 (0.99-1.01)	0.802	-	-
T2D	1.89 (1.28-2.8)	0.001	1.13 (0.69-1.84)	0.636
Triglyceride	0.83 (0.61-1.12)	0.218	-	-
SCD			C-index= 0.77
Age	1.05 (1.01-1.09)	0.01	1.04 (0.99-1.08)	0.112
BMI	1.02 (0.96-1.08)	0.466	-	-
BNP	1.87 (1.39-2.52)	<0.001	1.33 (0.94-1.9)	0.108
diasBP	1 (0.98-1.03)	0.822	-	-
LVEF	0.95 (0.92-0.97)	<0.001	0.96 (0.94-0.99)	0.007
ET1>1.58	3.9 (2.07-7.35)	<0.001	2.48 (1.25-4.94)	0.01
Sex (female)	0.52 (0.26-1.03)	0.061	-	-
GHbA1C	1.38 (1.14-1.66)	0.001	0.9 (0.66-1.22)	0.493
HDL	0.62 (0.25-1.58)	0.319	-	-
Insulin	1 (1-1)	0.926	-	-
Total cholesterol	1.34 (1.02-1.75)	0.036	1.26 (0.92-1.73)	0.155
Creatine clearance	0.99 (0.98-1)	0.131	-	-
LDL	1.22 (0.88-1.69)	0.233	-	-
NYHA Class I	2.36 (1.26-4.42)	0.007	1.27 (0.65-2.47)	0.487
NYHA Class II	5.25 (1.91-14.44)	0.001	2.45 (0.85-7.05)	0.096
Prior MI	1.26 (0.72-2.2)	0.414	-	-
Prior PCI or CABG	1.21 (0.59-2.49)	0.603	-	-
Smoking	1.76 (0.79-3.91)	0.166	-	-
sysBP	1 (0.98-1.01)	0.54	-	-
T2D	3.16 (1.73-5.8)	<0.001	2.41 (1.16-5.04)	0.019
Triglyceride	1.51 (1.21-1.89)	<0.001	1.16 (0.8-1.67)	0.441
