# Supplementary material for: Endothelin-1 is associated with mortality that can be attenuated with high intensity statin therapy in patients with stable coronary artery disease
Source: Commun Med (Lond). 2023 Jun 22;3:87. doi: 10.1038/s43856-023-00322-9 (PMC10287654; doi:10.1038/s43856-023-00322-9)
Supplement: Supplementary file 4 — Supplementary Data 2 [file 43856_2023_322_MOESM4_ESM.xlsx]

## Sheet: Table S4
Supplementary Data 2. Statins and risk for all-cause mortality and CV-death in high ET-1 group
	Univariate analysis		Multivariate analysis (model S4)
Characteristics	Hazard Ratio	p-value	Hazard Ratio	p-value
All-cause mortality			C-index = 0.8
Age	1.1 (1.07-1.13)	<0.001	1.07 (1.02-1.11)	0.002
BMI	0.99 (0.96-1.03)	0.782	-	-
BNP	2.04 (1.67-2.5)	<0.001	1.71 (1.32-2.21)	<0.001
diasBP	0.99 (0.97-1)	0.148	-	-
LVEF	0.97 (0.95-0.98)	<0.001	0.99 (0.97-1.01)	0.354
Sex (female)	0.57 (0.37-0.88)	0.011	0.5 (0.31-0.81)	0.005
GHbA1C	1.35 (1.2-1.52)	<0.001	1.17 (1.01-1.37)	0.038
HDL	0.44 (0.23-0.84)	0.012	0.48 (0.19-1.23)	0.126
Insulin	1 (1-1.01)	0.098	-	-
Total cholesterol	0.74 (0.59-0.94)	0.012	1.2 (0.61-2.36)	0.592
Creatine clearance	0.98 (0.98-0.99)	<0.001	1 (0.99-1)	0.289
LDL	0.75 (0.57-0.97)	0.032	0.67 (0.33-1.38)	0.278
statins (low)	0.96 (0.41-2.23)	0.926	0.61 (0.24-1.52)	0.287
statins (moderate)	0.8 (0.48-1.36)	0.415	0.56 (0.29-1.08)	0.083
statins (high)	0.13 (0.03-0.58)	0.007	0.05 (0.01-0.38)	0.004
NYHA Class I	2.11 (1.35-3.3)	0.001	1.35 (0.84-2.14)	0.211
NYHA Class II	2.86 (1.24-6.59)	0.014	1.26 (0.5-3.18)	0.632
Prior MI	1.36 (0.93-1.98)	0.108	-	-
Prior PCI or CABG	1.06 (0.67-1.68)	0.811	-	-
Smoking	1.11 (0.63-1.94)	0.718	-	-
sysBP	0.99 (0.98-1)	0.086	-	-
T2D	1.76 (1.18-2.61)	0.005	1.51 (0.93-2.46)	0.095
Triglyceride	0.98 (0.77-1.24)	0.852	-	-
CV death			C-index = 0.81
Age	1.08 (1.04-1.13)	<0.001	1.07 (1.01-1.12)	0.023
BMI	1.01 (0.95-1.06)	0.842	-	-
BNP	2.52 (1.88-3.37)	<0.001	1.96 (1.35-2.84)	<0.001
diasBP	0.98 (0.96-1.01)	0.168	-	-
LVEF	0.95 (0.93-0.97)	<0.001	0.98 (0.96-1.01)	0.169
Sex (female)	0.63 (0.35-1.12)	0.115	-	-
GHbA1C	1.49 (1.29-1.72)	<0.001	1.3 (1.06-1.61)	0.013
HDL	0.36 (0.15-0.9)	0.029	0.5 (0.18-1.36)	0.172
Insulin	1 (1-1.01)	0.149	-	-
Total cholesterol	0.99 (0.75-1.31)	0.932	-	-
Creatine clearance	0.98 (0.97-0.99)	0.001	1 (0.99-1.01)	0.723
LDL	0.97 (0.7-1.34)	0.854	-	-
statins (low)	0.76 (0.27-2.12)	0.603	0.58 (0.2-1.65)	0.307
statins (moderate)	0.46 (0.25-0.85)	0.013	0.41 (0.21-0.79)	0.008
statins (high)	0.17 (0.04-0.73)	0.018	0.05 (0.01-0.41)	0.005
NYHA Class I	2.67 (1.37-5.2)	0.004	1.49 (0.74-3.01)	0.262
NYHA Class II	5.44 (2-14.81)	0.001	1.81 (0.61-5.35)	0.283
Prior MI	1.78 (1.05-3.02)	0.032	1.48 (0.85-2.6)	0.168
Prior PCI or CABG	1.11 (0.59-2.1)	0.75	-	-
Smoking	1.21 (0.57-2.56)	0.615	-	-
sysBP	0.99 (0.98-1)	0.025	0.99 (0.98-1)	0.107
T2D	2.14 (1.21-3.77)	0.009	1.5 (0.75-3)	0.248
Triglyceride	1.2 (0.93-1.55)	0.16	-	-
