# Supplementary material for: Endothelin-1 is associated with mortality that can be attenuated with high intensity statin therapy in patients with stable coronary artery disease
Source: Commun Med (Lond). 2023 Jun 22;3:87. doi: 10.1038/s43856-023-00322-9 (PMC10287654; doi:10.1038/s43856-023-00322-9)
Supplement: Supplementary file 5 — Supplementary Data 3 [file 43856_2023_322_MOESM5_ESM.xlsx]

## Sheet: Table S5
Supplementary Data 3. Statins and risk for all-cause mortality and CV-death in high ET-1 group.
	Univariable analysis		Multivariable analysis (model medication)
Characteristics	Hazard Ratio	p-value	Hazard Ratio	p-value
All-cause mortality			C-index = 0.75
ACEIs	0.88 (0.6-1.29)	0.501	-	-
Age	1.1 (1.07-1.13)	<0.001	1.11 (1.08-1.14)	<0.001
ARBs	1.12 (0.75-1.67)	0.575	-	-
β-blockers	1.56 (0.81-2.99)	0.179	1.69 (0.87-3.29)	0.121
CCBs	0.85 (0.56-1.29)	0.447	0.72 (0.47-1.11)	0.139
Diuretics	2.02 (1.38-2.97)	<0.001	1.64 (1.1-2.44)	0.016
Sex (female)	0.57 (0.37-0.88)	0.011	0.46 (0.3-0.71)	0.001
statins (low)	0.96 (0.41-2.23)	0.926	0.75 (0.32-1.79)	0.519
statins (moderate)	0.8 (0.48-1.36)	0.415	0.7 (0.41-1.19)	0.184
statins (high)	0.13 (0.03-0.58)	0.007	0.14 (0.03-0.61)	0.009
NYHA Class I	2.11 (1.35-3.3)	0.001	-	-
NYHA Class II	2.86 (1.24-6.59)	0.014	-	-
T2D	1.76 (1.18-2.61)	0.005	1.81 (1.2-2.74)	0.005
CV death
ACEIs	0.76 (0.44-1.3)	0.315	-	-
Age	1.08 (1.04-1.13)	<0.001	1.09 (1.05-1.14)	<0.001
ARBs	1.15 (0.67-1.97)	0.62	-	-
β-blockers	1.69 (0.67-4.22)	0.265	1.97 (0.77-5.05)	0.16
CCBs	0.93 (0.53-1.64)	0.81	-	-
Diuretics	1.73 (1.03-2.91)	0.039	-	-
Sex (female)	0.63 (0.35-1.12)	0.115	0.52 (0.29-0.93)	0.029
statins (low)	0.76 (0.27-2.12)	0.603	0.61 (0.22-1.72)	0.351
statins (moderate)	0.46 (0.25-0.85)	0.013	0.44 (0.23-0.84)	0.013
statins (high)	0.17 (0.04-0.73)	0.018	0.18 (0.04-0.79)	0.023
NYHA Class I	2.67 (1.37-5.2)	0.004	1.94 (0.98-3.84)	0.058
NYHA Class II	5.44 (2-14.81)	0.001	3 (1.05-8.54)	0.04
T2D	2.14 (1.21-3.77)	0.009	2.01 (1.12-3.62)	0.019
